# Supplementary material for: Traffic Flow Detection Using Camera Images and Machine Learning Methods in ITS for Noise Map and Action Plan Optimization
Source: Sensors (Basel). 2022 Mar 1;22(5):1929. doi: 10.3390/s22051929 (PMC8914976; doi:10.3390/s22051929)
Supplement: Supplementary file 1 [file sensors-22-01929-s001.zip]

Archive with 1 entries (1 files):
- sensors-1587298-supplementary.pdf
